# Supplementary material for: Surfactant-Free Chitosan/Cellulose Acetate Phthalate Nanoparticles: An Attempt to Solve the Needs of Captopril Administration in Paediatrics
Source: Pharmaceuticals (Basel). 2022 May 25;15(6):662. doi: 10.3390/ph15060662 (PMC9228859; doi:10.3390/ph15060662)
Supplement: Supplementary file 1 [file pharmaceuticals-15-00662-s001.zip]

Archive with 1 entries (1 files):
- pharmaceuticals-1716712-supplementary.pdf
